# Supplementary material for: The causal relationships between obstructive sleep apnea and elevated CRP and TNF-α protein levels
Source: Ann Med. 2022 Jun 2;54(1):1578–89. doi: 10.1080/07853890.2022.2081873 (PMC9176672; doi:10.1080/07853890.2022.2081873)
Supplement: Supplemental Material [file IANN_A_2081873_SM7792.zip]

Archive with 3 entries (3 files):
- Supplemental files/20220512_Supplementary_Methods_cleanV.pdf
- Supplemental files/20220528_Supplementary Figures[AU] (1).pdf
- Supplemental files/20220528_Supplementary Tables[AU] (1).pdf
